# Supplementary material for: Rapid Assessment of Italian Honey Chemical Composition and Botanical Origin Using NIR Spectroscopy Coupled with Chemometric Analysis
Source: Sensors (Basel). 2026 Apr 30;26(9):2796. doi: 10.3390/s26092796 (PMC13165706; doi:10.3390/s26092796)
Supplement: Supplementary file 1 [file sensors-26-02796-s001.zip]

Archive with 1 entries (1 files):
- sensors-4226307-supplementary.pdf
